# Supplementary material for: The peer review process for awarding funds to international science research consortia: a qualitative developmental evaluation
Source: F1000Res. 2018 Jan 16;6:1808. Originally published 2017 Oct 6. [Version 3] doi: 10.12688/f1000research.12496.3 (PMC5750705; doi:10.12688/f1000research.12496.3)
Supplement: Notes of observations from round 1 and round 2 panel meetings [file f1000research-6-14918-s0000.tgz]

Archive with 1 entries (1 files):
- a7e74f83-fbe4-4a20-b569-fa06db40ef84_Dataset_1.docx
