# Supplementary material for: The peer review process for awarding funds to international science research consortia: a qualitative developmental evaluation
Source: F1000Res. 2018 Jan 16;6:1808. Originally published 2017 Oct 6. [Version 3] doi: 10.12688/f1000research.12496.3 (PMC5750705; doi:10.12688/f1000research.12496.3)
Supplement: Supplementary file 3 [file f1000research-6-14918-s0002.tgz]

Archive with 1 entries (1 files):
- 93e1881e-283c-4525-96fc-1f35a7c40bf9.pdf
